# Supplementary material for: Deletion of the Serotonin Receptor 7 Gene Changed the Development and Behavior of the Mosquito, Aedes aegypti
Source: Insects. 2022 Jul 25;13(8):671. doi: 10.3390/insects13080671 (PMC9332693; doi:10.3390/insects13080671)
Supplement: Supplementary file 1 [file insects-13-00671-s001.zip]

Archive with 1 entries (1 files):
- insects-1793699-supplementary.pdf
